# Supplementary material for: Comprehensive overview of the toxicities of small-molecule cryoprotectants for carnivorous spermatozoa: foundation for computational cryobiotechnology
Source: Front Toxicol. 2025 Feb 26;7:1477822. doi: 10.3389/ftox.2025.1477822 (PMC11897285; doi:10.3389/ftox.2025.1477822)
Supplement: Supplementary file 1 [file Table1.xls]

## Sheet: SwissADME
Molecule	Canonical SMILES	Formula	MW	#Heavy atoms	#Aromatic heavy atoms	Fraction Csp3	#Rotatable bonds	#H-bond acceptors	#H-bond donors	MR	TPSA	iLOGP	XLOGP3	WLOGP	MLOGP	Silicos-IT Log P	Consensus Log P	ESOL Log S	ESOL Solubility (mg/ml)	ESOL Solubility (mol/l)	ESOL Class	Ali Log S	Ali Solubility (mg/ml)	Ali Solubility (mol/l)	Ali Class	Silicos-IT LogSw	Silicos-IT Solubility (mg/ml)	Silicos-IT Solubility (mol/l)	Silicos-IT class	GI absorption	BBB permeant	Pgp substrate	CYP1A2 inhibitor	CYP2C19 inhibitor	CYP2C9 inhibitor	CYP2D6 inhibitor	CYP3A4 inhibitor	log Kp (cm/s)	Lipinski #violations	Ghose #violations	Veber #violations	Egan #violations	Muegge #violations	Bioavailability Score	PAINS #alerts	Brenk #alerts	Leadlikeness #violations	Synthetic Accessibility
Molecule 1	OCCO	C2H6O2	62.07	4	0	1.00	1	2	2	14.05	40.46	0.70	-1.36	-1.03	-1.15	-0.64	-0.70	0.70	3.10e+02	4.99e+00	Highly soluble	1.01	6.36e+02	1.02e+01	Highly soluble	0.63	2.64e+02	4.26e+00	Soluble	High	No	No	No	No	No	No	No	-7.64	0	4	0	0	2	0.55	0	0	1	1.00
Molecule 2	OCC(CO)O	C3H8O3	92.09	6	0	1.00	2	3	3	20.02	60.69	0.45	-1.76	-1.67	-1.51	-0.96	-1.09	0.83	6.22e+02	6.76e+00	Highly soluble	1.00	9.22e+02	1.00e+01	Highly soluble	1.08	1.11e+03	1.20e+01	Soluble	High	No	No	No	No	No	No	No	-8.11	0	4	0	0	2	0.55	0	0	1	1.31
Molecule 3	CCCCCCCCCCCCCCCC(=O)OCC(OC(=O)CCCCCCCC=CCC=CCCCCC)COP(=O)(OCC[N+](C)(C)C)[O-]	C42H80NO8P	758.06	52	0	0.86	40	8	0	218.47	121.00	3.57	13.00	12.01	1.98	10.02	8.11	-10.09	6.16e-08	8.13e-11	Insoluble	-15.58	1.98e-13	2.62e-16	Insoluble	-12.01	7.39e-10	9.75e-13	Insoluble	Low	No	Yes	No	No	Yes	No	No	-1.69	1	4	1	1	3	0.55	0	4	3	7.96
Molecule 4	OCC1(O)OCC(C(C1O)O)O	C6H12O6	180.16	12	0	1.00	1	6	5	35.77	110.38	-0.03	-2.84	-3.22	-2.75	-1.91	-2.15	0.90	1.43e+03	7.91e+00	Highly soluble	1.08	2.16e+03	1.20e+01	Highly soluble	2.17	2.63e+04	1.46e+02	Soluble	Low	No	No	No	No	No	No	No	-9.42	0	2	0	0	2	0.55	0	0	1	3.96
Molecule 5	OCC1OC(O)C(C(C1O)O)O	C6H12O6	180.16	12	0	1.00	1	6	5	35.74	110.38	0.24	-3.24	-3.22	-2.75	-2.30	-2.26	1.15	2.55e+03	1.41e+01	Highly soluble	1.49	5.61e+03	3.11e+01	Highly soluble	2.62	7.42e+04	4.12e+02	Soluble	Low	No	Yes	No	No	No	No	No	-9.70	0	2	0	0	2	0.55	0	0	1	4.08
Molecule 6	OC(=O)C(CC(=O)O)(CC(=O)O)O	C6H8O7	192.12	13	0	0.50	5	7	4	37.47	132.13	-1.49	-1.72	-1.25	-1.48	-1.60	-1.51	0.38	4.63e+02	2.41e+00	Highly soluble	-0.54	5.53e+01	2.88e-01	Very soluble	1.71	9.90e+03	5.15e+01	Soluble	Low	No	No	No	No	No	No	No	-8.69	0	2	0	1	1	0.56	0	0	1	2.18
Molecule 7	NC(=O)CCC(C(=O)O)N	C5H10N2O3	146.14	10	0	0.60	4	4	3	33.54	106.41	0.43	-3.15	-1.34	-3.58	-1.42	-1.81	1.50	4.65e+03	3.18e+01	Highly soluble	1.48	4.44e+03	3.04e+01	Highly soluble	0.68	6.98e+02	4.78e+00	Soluble	High	No	No	No	No	No	No	No	-9.43	0	3	0	0	2	0.55	0	0	1	1.76
Molecule 8	SCC(C(=O)NCC(=O)O)NC(=O)CCC(C(=O)O)N	C10H17N3O6S	307.32	20	0	0.60	11	7	5	70.37	197.62	0.73	-4.50	-2.21	-4.04	-1.37	-2.28	1.82	2.01e+04	6.54e+01	Highly soluble	0.97	2.86e+03	9.30e+00	Highly soluble	-0.08	2.54e+02	8.26e-01	Soluble	Low	No	No	No	No	No	No	No	-11.37	0	1	2	1	2	0.11	0	1	1	3.06
Molecule 9	O=CN(C)C	C3H7NO	73.09	5	0	0.67	1	1	0	20.02	20.31	1.19	-1.01	-0.30	0.03	-0.68	-0.15	0.41	1.87e+02	2.57e+00	Highly soluble	1.07	8.60e+02	1.18e+01	Highly soluble	0.20	1.15e+02	1.57e+00	Soluble	Low	No	No	No	No	No	No	No	-7.46	0	3	0	0	2	0.55	0	1	1	1.00
Molecule 10	CNC=O	C2H5NO	59.07	4	0	0.50	1	1	1	15.12	29.10	0.82	-0.97	-0.64	-0.49	-0.50	-0.36	0.47	1.75e+02	2.96e+00	Highly soluble	0.84	4.13e+02	6.99e+00	Highly soluble	-0.09	4.80e+01	8.13e-01	Soluble	Low	No	No	No	No	No	No	No	-7.35	0	4	0	0	2	0.55	0	1	1	1.00
Molecule 11	CS(=O)C	C2H6OS	78.13	4	0	1.00	0	1	0	20.01	36.28	1.03	-0.61	0.86	-0.37	-0.64	0.05	0.06	8.97e+01	1.15e+00	Highly soluble	0.32	1.63e+02	2.09e+00	Highly soluble	-0.55	2.21e+01	2.83e-01	Soluble	High	Yes	No	No	No	No	No	No	-7.21	0	3	0	0	2	0.55	0	0	1	1.64
Molecule 12	CC(=O)N(C)C	C4H9NO	87.12	6	0	0.75	1	1	0	24.44	20.31	1.46	-0.77	0.09	0.08	-0.48	0.08	0.17	1.29e+02	1.48e+00	Highly soluble	0.82	5.77e+02	6.63e+00	Highly soluble	-0.22	5.21e+01	5.98e-01	Soluble	Low	No	No	No	No	No	No	No	-7.38	0	3	0	0	2	0.55	0	0	1	1.00
Molecule 13	CNC(=O)C	C3H7NO	73.09	5	0	0.67	1	1	1	19.54	29.10	1.05	-1.05	-0.25	-0.37	-0.39	-0.20	0.43	1.99e+02	2.72e+00	Highly soluble	0.93	6.18e+02	8.46e+00	Highly soluble	-0.52	2.22e+01	3.03e-01	Soluble	High	No	No	No	No	No	No	No	-7.49	0	3	0	0	2	0.55	0	0	1	1.00
